# Supplementary material for: Cover crop termination options and application of remote sensing for evaluating termination efficiency
Source: PLoS One. 2023 Apr 20;18(4):e0284529. doi: 10.1371/journal.pone.0284529 (PMC10118151; doi:10.1371/journal.pone.0284529)
Supplement: S1 File — (XLSX) [file pone.0284529.s001.xlsx]

## Sheet: Wheat
				Treatment	Experimental run	Replication	14 days termination rating	28 days termination rating	Dry biomass 1 day before termination (t/ha)	Biomass reduction 28 days after termination relative to check treatment	BNDVI	BWDRVI	CIG	CIRE	GBNDVI	GLI	GNDVI	GRVI	NGRDI	NDREI	NDVI	Pan NDVI
Treatment no	Herbicide			H 2	A	1	80	80	4.904	17.4873	0.814053	-0.0123623	4.98447	0.813829	0.575296	0.0123037	0.71365	5.98447	-0.144551	0.289225	0.63456	0.339429
h1	Clethodim			H 4	A	1	85	95	5.132	25.1839	0.790866	-0.0773981	4.34135	0.696993	0.533746	-0.00353913	0.68461	5.34135	-0.163339	0.258433	0.5869	0.321485
h2	Glufosinate			H 9	A	1	30	35	4.712	8.09281	0.889573	0.262307	7.39256	1.16389	0.698379	0.181654	0.787066	8.39256	0.0556186	0.367867	0.807342	0.557402
h3	Glyphosate			H 7	A	1	50	60	6.2	17.2043	0.844815	0.0862516	5.64882	0.868479	0.62006	0.0389435	0.738522	6.64882	-0.126931	0.302766	0.674852	0.399916
h4	Glyphosate + Glufosinate			H 5	A	1	90	98	5.3	21.3922	0.754616	-0.166148	4.12413	0.782165	0.498121	-0.0852589	0.673423	5.12413	-0.247047	0.281135	0.511468	0.20611
h5	Paraquat			H 1	A	1	30	35	4.68	11.545	0.870298	0.181	6.33859	0.987605	0.658906	0.141782	0.760151	7.33859	0.00281852	0.330567	0.761339	0.559874
h6	Paraquat+metribuzin			H 11	A	1	0	0	6.084	-2.03735	0.853807	0.21481	8.9743	1.56423	0.841258	0.384261	0.98751	9.67547	-0.0209252	0.46132	0.730078	0.5874
h7	Quizalofop			H 3	A	1	85	99	5.74	25.1273	0.73509	-0.208479	3.722	0.62475	0.465789	-0.0631992	0.650472	4.722	-0.21535	0.238023	0.506002	0.181703
h8	Saflufenacil			H 6	A	1	90	99	5.424	31.296	0.72951	-0.219959	3.60831	0.635568	0.456244	-0.0844096	0.643386	4.60831	-0.244725	0.24115	0.473162	0.155389
h9	Sethoxydim			H 10	A	1	25	30	5.96	11.4884	0.806199	-0.0352035	4.43088	0.660605	0.548671	0.0527187	0.689	5.43088	-0.097866	0.248291	0.633876	0.485127
h10	Rolling-crimping			H 8	A	1	40	45	5.86	13.7521	0.744834	-0.187787	3.75513	0.629769	0.474339	-0.0953692	0.652484	4.75513	-0.266405	0.239477	0.46731	0.4213
h11	Check			H 10	A	2	40	50	6.56	10.4131	0.812533	-0.0168512	4.6158	0.709646	0.560675	0.0402367	0.697693	5.6158	-0.116783	0.261896	0.632441	0.327443
				H 3	A	2	90	99	6.604	26.7685	0.71755	-0.243711	3.5883	0.608206	0.446765	-0.108067	0.64211	4.5883	-0.267426	0.23319	0.452362	0.136711
				H 7	A	2	55	65	5.528	17.4873	0.852393	0.113063	5.959	0.892022	0.634811	0.0590574	0.748712	6.959	-0.10008	0.308442	0.701172	0.429548
				H 11	A	2	0	0	5.724	1.24505	0.940353	0.3842	6.3142	1.74634	0.745198	0.41267	0.78452	8.95526	0.280926	0.45891	0.921527	0.621314
				H 4	A	2	90	98	5.176	27.6174	0.779706	-0.10627	4.35499	0.789076	0.526108	-0.034204	0.685287	5.35499	-0.193163	0.282917	0.567206	0.260494
				H 2	A	2	75	75	5.1	17.8268	0.872809	0.191084	6.61051	1.09006	0.667623	0.160384	0.767726	7.61051	0.0361237	0.352763	0.782158	0.513378
				H 6	A	2	85	92	6.38	24.2784	0.727364	-0.224307	3.6159	0.679088	0.4551	-0.10894	0.643868	4.6159	-0.275491	0.253477	0.44781	0.139034
				H 5	A	2	85	92	5.164	22.7504	0.767726	-0.135684	4.2061	0.748858	0.511168	-0.0473189	0.677736	5.2061	-0.204648	0.272425	0.549271	0.238843
				H 8	A	2	40	35	4.828	10.3565	0.834384	0.0510605	5.59606	0.948203	0.610449	0.0459221	0.736705	6.59606	-0.10268	0.321621	0.685911	0.400372
				H 9	A	2	25	35	5.784	5.26316	0.875916	0.20376	6.82276	1.06327	0.675072	0.145358	0.773313	7.82276	0.012703	0.347103	0.77837	0.516756
				H 1	A	2	35	45	5.448	9.33786	0.821278	0.00943775	5.01831	0.778791	0.581916	0.0352908	0.715031	6.01831	-0.120133	0.280262	0.650801	0.355176
				H 11	A	3	0	0	7.824	-1.47142	0.900472	0.11425	7.9842	2.00357	0.56871	0.361247	0.879527	8.64164	0.0493009	0.463587	0.83203	0.47263
				H 1	A	3	35	40	5.764	6.73458	0.877839	0.211726	6.97921	1.01934	0.680136	0.141408	0.777263	7.97921	0.00737069	0.337605	0.780164	0.522219
				H 6	A	3	90	97	7.74	25.8065	0.763161	-0.14649	3.99111	0.686529	0.498483	-0.0395526	0.666172	4.99111	-0.198168	0.255545	0.539183	0.223936
				H 9	A	3	40	50	5.808	9.79061	0.875312	0.201279	6.8506	1.08085	0.675227	0.150018	0.774027	7.8506	0.0223772	0.350828	0.782844	0.520137
				H 5	A	3	95	93	4.1	26.8251	0.826329	0.0251514	5.35292	0.913139	0.596805	0.0486595	0.727999	6.35292	-0.0951349	0.313455	0.679957	0.287459
				H 4	A	3	95	98	4.288	29.9943	0.809646	-0.0252875	4.70971	0.777713	0.562099	0.0405231	0.701925	5.70971	-0.108585	0.279983	0.642295	0.334991
				H 7	A	3	30	40	5.848	14.4312	0.857113	0.130325	5.89896	0.89767	0.636809	0.0516804	0.746802	6.89896	-0.119962	0.30979	0.688523	0.422114
				H 2	A	3	70	75	4.1	13.9219	0.86088	0.144424	6.64968	1.09795	0.659084	0.0992035	0.768778	7.64968	-0.0324633	0.354411	0.755161	0.487009
				H 3	A	3	85	98	5.488	21.3922	0.739975	-0.198209	3.92168	0.68403	0.478607	-0.0791139	0.662258	4.92168	-0.23317	0.254852	0.507448	0.190923
				H 8	A	3	40	40	4.808	9.73401	0.841638	0.0753293	5.70839	0.965795	0.619359	0.0710253	0.740542	6.70839	-0.0731679	0.325644	0.705607	0.420798
				H 10	A	3	25	35	4.568	9.28127	0.921591	0.420414	9.63479	1.44302	0.762371	0.293222	0.828102	10.6348	0.205468	0.419114	0.883281	0.671107
				H 3	A	4	90	99	6.568	31.7487	0.716373	-0.245989	3.52037	0.591016	0.442514	-0.101491	0.637706	4.52037	-0.260585	0.228102	0.452279	0.134035
				H 7	A	4	50	60	4.808	15.5065	0.80811	-0.029727	4.87285	0.728016	0.566904	-0.0384056	0.709	5.87285	-0.211508	0.266866	0.585256	0.300366
				H 8	A	4	40	45	6.248	10.1868	0.841019	0.0732225	5.63503	0.954221	0.616723	0.0664505	0.738049	6.63503	-0.0816398	0.323002	0.698497	0.413846
				H 11	A	4	0	0	7.524	0.226372	0.941206	0.154273	7.16984	1.98539	0.89713	0.358572	0.745269	9.34185	0.30251	0.3975	0.923675	0.66514
				H 10	A	4	30	40	5.304	7.64007	0.942304	0.541959	12.2441	1.86185	0.80961	0.374958	0.859591	13.2441	0.319468	0.482114	0.925034	0.748017
				H 2	A	4	75	80	5.568	18.6757	0.850332	0.105663	5.66671	0.942034	0.624846	0.122336	0.739132	6.66671	-0.0122222	0.320198	0.733536	0.444463
				H 1	A	4	35	45	6.604	4.75382	0.891357	0.270308	7.59137	1.16716	0.703813	0.16339	0.791479	8.59137	0.0284248	0.36852	0.801864	0.557875
				H 6	A	4	85	97	5.336	32.3713	0.809116	-0.0268227	4.63995	0.754679	0.559066	0.0510392	0.698793	5.63995	-0.095298	0.273963	0.646551	0.335578
				H 4	A	4	85	92	4.132	28.0136	0.799514	-0.0539772	4.41073	0.713372	0.542937	0.047703	0.688023	5.41073	-0.0970895	0.26291	0.633233	0.315102
				H 9	A	4	30	40	4.168	3.56537	0.872383	0.189359	6.83799	1.13139	0.672602	0.146181	0.773704	7.83799	0.0226888	0.361306	0.782654	0.517837
				H 5	A	4	90	95	4.448	26.0328	0.816493	-0.00508837	4.84285	0.785936	0.572114	0.0622207	0.707724	5.84285	-0.0806433	0.282108	0.665037	0.357454
				H 2	B	1	85	80	5.904	17.2043	0.731423	-0.216053	2.26733	0.511712	0.368757	0.00629417	0.531323	3.26733	-0.189678	0.203731	0.379935	0.0468337
				H 4	B	1	85	95	7.716	24.3916	0.713998	-0.25055	2.17328	0.489007	0.349534	-0.00797517	0.520761	3.17328	-0.200849	0.196467	0.357282	0.0227421
				H 9	B	1	45	50	5.344	4.81041	0.804071	-0.0412445	2.90044	0.561249	0.465217	0.103571	0.591873	3.90044	-0.0913202	0.219131	0.529154	0.19553
				H 7	B	1	55	65	5.912	17.9966	0.805332	-0.0376731	2.91351	0.548286	0.46697	0.109757	0.592959	3.91351	-0.0835783	0.215159	0.535941	0.200849
				H 5	B	1	98	98	6.18	23.6559	0.715713	-0.24726	2.26773	0.503715	0.358955	0.0137716	0.531366	3.26773	-0.168127	0.201187	0.398873	0.0518337
				H 1	B	1	35	40	5.652	14.3746	0.776053	-0.115407	2.73701	0.565325	0.435043	0.0712364	0.577792	3.73701	-0.116137	0.220372	0.494862	0.155
				H 11	B	1	0	0	5.724	-4.58404	0.874742	0.34125	5.63147	1.24787	0.654786	0.412384	0.942248	9.98541	0.0431849	0.358754	0.729291	0.59874
				H 3	B	1	80	92	6.28	33.2767	0.708066	-0.26176	2.15192	0.454027	0.343922	-0.00866438	0.518296	3.15192	-0.198798	0.185013	0.356199	0.018905
				H 6	B	1	90	95	6.364	31.9185	0.700164	-0.276299	2.15394	0.49777	0.339207	-0.0222526	0.518529	3.15394	-0.210988	0.199286	0.345321	0.0100727
				H 8	B	1	45	55	6.476	9.16808	0.817978	-0.000615142	3.43828	0.675984	0.508938	0.121512	0.632237	4.43828	-0.0575996	0.252612	0.596354	0.267194
				H 10	B	1	40	35	5.304	6.90436	0.841112	0.0735365	4.03144	0.759486	0.556359	0.169368	0.668404	5.03144	0.00682805	0.275227	0.672164	0.350343
				H 10	B	2	35	40	6.704	10.4697	0.866113	0.164508	4.52735	0.826265	0.596596	0.186778	0.693597	5.52735	0.0132209	0.292352	0.700395	0.399715
				H 3	B	2	85	95	6.836	26.2026	0.690624	-0.293275	1.96999	0.433762	0.316052	-0.0194443	0.496221	2.96999	-0.211302	0.178227	0.318292	-0.0180728
				H 7	B	2	55	70	7.964	14.6576	0.804518	-0.0399817	2.90007	0.555194	0.465486	0.0918454	0.591842	3.90007	-0.107553	0.217281	0.517212	0.188394
				H 11	B	2	0	0	6.248	1.86757	0.893449	0.143843	4.32215	2.00154	0.745165	0.34123	0.89441	7.98545	0.0965625	0.41328	0.788548	0.63571
				H 2	B	2	70	80	5.176	15.3367	0.731871	-0.215133	2.34271	0.490028	0.375536	0.0223736	0.539458	3.34271	-0.164908	0.196796	0.411124	0.0687821
				H 6	B	2	95	98	7.484	32.0883	0.684082	-0.304568	1.98027	0.43646	0.313085	-0.020437	0.497521	2.98027	-0.207727	0.179137	0.323196	-0.0170166
				H 5	B	2	92	95	6.256	26.4856	0.697483	-0.281131	2.1519	0.500789	0.33736	-0.0295409	0.518292	3.1519	-0.218764	0.200252	0.337833	0.0048036
				H 8	B	2	30	35	5.16	10.3565	0.80527	-0.0378494	2.92739	0.571467	0.467901	0.0960051	0.594106	3.92739	-0.101519	0.222234	0.524203	0.194279
				H 9	B	2	50	45	6.94	7.52688	0.78987	-0.0800342	2.64725	0.498407	0.437217	0.0919286	0.569638	3.64725	-0.105169	0.19949	0.494068	0.155932
				H 1	B	2	20	35	5.996	8.82852	0.778215	-0.110017	2.62787	0.505212	0.428197	0.0547117	0.567836	3.62787	-0.145309	0.201664	0.460526	0.130111
				H 4	B	2	85	95	5.296	24.8444	0.716983	-0.24481	2.27116	0.51487	0.360049	0.026821	0.531743	3.27116	-0.151219	0.20473	0.413798	0.060915
				H 11	B	2	0	0	5.148	3.56537	0.898193	0.3812	6.3172	1.20342	0.724158	0.239748	0.875646	6.68745	0.0874051	0.48129	0.792545	0.51874
				H 1	B	3	50	45	6.692	6.90436	0.803582	-0.0426236	2.78661	0.525271	0.456672	0.0897785	0.582168	3.78661	-0.114297	0.208006	0.501223	0.172856
				H 6	B	3	90	98	4.676	29.5982	0.717307	-0.244183	2.3916	0.595784	0.370369	-0.0255461	0.544585	3.3916	-0.214626	0.22952	0.37363	0.0441374
				H 9	B	3	30	45	4.776	8.54556	0.798166	-0.0576895	2.7904	0.518537	0.453416	0.0730956	0.582498	3.7904	-0.131222	0.205888	0.488625	0.163068
				H 5	B	3	95	95	4.596	24.0521	0.703751	-0.269755	2.15468	0.492878	0.341499	0.00287604	0.518615	3.15468	-0.180325	0.197714	0.373191	0.0270463
				H 4	B	3	92	97	5.432	25.2405	0.688964	-0.296167	1.97303	0.42526	0.315344	-0.00667385	0.496606	2.97303	-0.193342	0.175346	0.335474	-0.008974
				H 7	B	3	40	55	5.392	15.9593	0.785133	-0.0924143	2.67021	0.512844	0.435927	0.0804338	0.571754	3.67021	-0.115221	0.204089	0.488729	0.151903
				H 2	B	3	80	80	5.012	14.0351	0.72316	-0.232713	2.2681	0.502057	0.363655	0.0119473	0.531407	3.2681	-0.176184	0.200658	0.391917	0.050688
				H 3	B	3	90	98	6.456	23.2598	0.648204	-0.361923	1.67985	0.357681	0.260559	-0.0283474	0.456499	2.67985	-0.214055	0.151709	0.268701	-0.0753642
				H 8	B	3	25	35	5.676	10.7527	0.742506	-0.192807	2.36986	0.473195	0.384543	0.0116746	0.54232	3.36986	-0.185624	0.191329	0.396623	0.0657877
				H 10	B	3	45	50	4.736	12.5071	0.822678	0.0137546	3.47283	0.6514	0.514167	0.138811	0.634558	4.47283	-0.0372073	0.245682	0.611796	0.280647
				H 10	B	4	35	45	5.516	11.828	0.866677	0.166706	4.73137	0.845733	0.605264	0.176243	0.702884	5.73137	0.00436583	0.297193	0.705086	0.40958
				H 7	B	4	50	65	4.568	17.7702	0.779129	-0.107723	2.58719	0.492764	0.425602	0.0387222	0.564003	3.58719	-0.16859	0.197678	0.436961	0.114367
				H 8	B	4	30	40	5.208	11.1488	0.756248	-0.162448	2.45731	0.475017	0.400527	0.00776263	0.551299	3.45731	-0.196576	0.191925	0.397837	0.0759541
				H 11	B	4	0	0	5.248	1.13186	0.851814	0.17482	5.98713	0.98742	0.689425	0.324168	0.845326	8.65425	-0.0305568	0.475866	0.667985	0.63418
				H 3	B	4	95	98	5.788	22.6372	0.665382	-0.335384	1.80511	0.401521	0.284177	-0.0119162	0.474391	2.80511	-0.195049	0.167195	0.307825	-0.0415375
				H 2	B	4	80	75	6.644	16.6384	0.724037	-0.23097	2.15983	0.50001	0.354517	0.0465544	0.519211	3.15983	-0.136546	0.200003	0.411864	0.056464
				H 1	B	4	40	35	4.212	11.9411	0.756638	-0.16156	2.39264	0.444521	0.395387	0.0404963	0.544693	3.39264	-0.157649	0.181844	0.423402	0.0879152
				H 6	B	4	90	95	5.784	26.146	0.71407	-0.250413	2.12666	0.481768	0.345312	0.0196589	0.515347	3.12666	-0.167121	0.194123	0.381043	0.0336852
				H 4	B	4	85	92	4.944	24.901	0.70901	0.0213583	1.92799	0.395256	0.322927	0.0395194	0.490834	2.92799	-0.148715	0.165016	0.369058	0.0138605
				H 9	B	4	25	35	6.44	3.67855	0.753829	-0.167921	2.45416	0.470619	0.398731	0.0236353	0.550981	3.45416	-0.174512	0.190486	0.416519	0.0859061
				H 5	B	4	98	98	6.248	24.2784	0.728121	-0.222776	2.3435	0.591341	0.373236	0.0460809	0.539542	3.3435	-0.129593	0.228199	0.440768	0.0842677

## Sheet: Cereal rye
Treatment no	Herbicide				Treatment	Experimental run	Replication	14 days termination rating	28 days termination rating	Dry biomass 1 day before termination (t/ha)	Biomass reduction 28 days after termination relative to check treatment	BNDVI	BWDRVI	CIG	CIRE	GBNDVI	GLI	GNDVI	GRVI	NGRDI	NDREI	NDVI	Pan NDVI
h1	Clethodim				H 2	A	1	95	96	5.728	31.1578	0.704963	-0.267522	3.36839	0.582464	0.426571	-0.104898	0.627449	4.36839	-0.262763	0.225546	0.436681	0.11479
h2	Glufosinate				H 4	A	1	97	95	4.188	29.3952	0.699553	-0.277404	3.3002	0.578121	0.419117	-0.117344	0.622656	4.3002	-0.278393	0.224241	0.416452	0.0981134
h3	Glyphosate				H 9	A	1	40	45	5.544	6.73314	0.852715	0.114226	6.06868	0.983938	0.638047	0.0799439	0.752128	7.06868	-0.0662752	0.329745	0.721834	0.446636
h4	Glyphosate + Glufosinate				H 7	A	1	35	40	5.164	15.0426	0.81241	-0.0172129	4.78781	0.778093	0.567055	0.00419108	0.705354	5.78781	-0.161162	0.280082	0.613988	0.319743
h5	Paraquat				H 5	A	1	100	100	6.708	22.8484	0.716071	-0.24657	3.41707	0.613076	0.43694	-0.0859833	0.630797	4.41707	-0.243991	0.234618	0.457168	0.133548
h6	Paraquat+metribuzin				H 1	A	1	50	45	6.608	14.2368	0.899552	0.308219	8.05412	1.22258	0.719208	0.207712	0.801077	9.05412	0.0909472	0.379379	0.831448	0.59317
h7	Quizalofop				H 11	A	1	.	0	6.244	1.63167	0.898483	0.12436	8.50979	1.39514	0.726181	0.189085	0.809701	9.50979	0.0779235	0.410923	0.834944	0.601821
h8	Saflufenacil				H 3	A	1	100	100	5.048	30.6038	0.705544	-0.26645	3.27972	0.547827	0.422165	-0.0818262	0.621192	4.27972	-0.235939	0.215017	0.451414	0.120904
h9	Sethoxydim				H 6	A	1	95	98	6.108	19.3735	0.742372	-0.193094	3.62391	0.58372	0.466138	-0.0223241	0.644375	4.62391	-0.169312	0.225922	0.53324	0.198642
h10	Rolling-crimping				H 10	A	1	35	75	5.37	16.8052	0.760397	-0.152929	3.89714	0.604157	0.492194	-0.000212468	0.660853	4.89714	-0.143216	0.231997	0.57175	0.240098
h11	Check				H 8	A	1	55	65	6.472	14.3375	0.702606	-0.271853	3.24051	0.526274	0.417947	-0.0998256	0.618358	4.24051	-0.260052	0.20832	0.426964	0.103711
					H 10	A	2	40	60	4.532	11.0137	0.870379	0.181322	6.89819	1.06568	0.672362	0.121503	0.775235	7.89819	-0.00954935	0.347617	0.771397	0.509473
					H 3	A	2	98	100	5.032	27.3808	0.700337	-0.275985	3.45745	0.625539	0.427979	-0.135306	0.633529	4.45745	-0.29586	0.238252	0.415559	0.10287
					H 7	A	2	50	55	6.832	5.67558	0.833956	0.0496546	5.44824	0.869533	0.605626	0.031248	0.73148	6.44824	-0.128533	0.303022	0.665519	0.382698
					H 11	A	2	.	0	6.596	-6.9648	0.905827	0.112483	8.67787	1.39725	0.734994	0.232466	0.812697	9.67787	0.131663	0.411289	0.853078	0.623341
					H 2	A	2	85	92	7.148	25.87	0.798086	-0.0579105	4.73554	0.833052	0.55443	0.00492981	0.703068	5.73554	-0.143949	0.294047	0.622076	0.316107
					H 6	A	2	98	98	6.168	29.3952	0.816012	-0.00652747	5.35669	0.904884	0.589031	0.0136715	0.728139	6.35669	-0.131201	0.311504	0.659988	0.366627
					H 5	A	2	98	98	6.258	23.4023	0.695336	-0.284966	3.34487	0.613249	0.418577	-0.130601	0.62581	4.34487	0.04157	0.234669	0.40954	0.0936339
					H 8	A	2	55	60	6.7736	19.3232	0.806249	-0.0350621	4.96697	0.864883	0.568804	0.0153112	0.712931	5.96697	-0.130291	0.301891	0.642303	0.339891
					H 9	A	2	45	45	7.52	6.98494	0.880246	0.221817	7.27403	1.1502	0.688404	0.166497	0.784344	8.27403	0.0514742	0.36512	0.803383	0.5461
					H 1	A	2	35	30	8.6	5.72594	0.858495	0.135464	6.16295	1.0008	0.645079	0.0996188	0.75499	7.16295	-0.0440874	0.33351	0.735381	0.461741
					H 4	A	2	92	96	7.84	27.834	0.70265	-0.271773	3.12989	0.530059	0.411655	-0.0846131	0.610128	4.12989	-0.244854	0.209505	0.429427	0.101359
					H 1	A	3	30	30	6	8.74754	0.859418	0.138918	6.28732	0.978029	0.649036	0.0730304	0.758668	7.28732	-0.0812205	0.328415	0.721932	0.45527
					H 11	A	3	.	0	5.492	5.17198	0.912767	0.178437	9.69388	1.45485	0.755746	0.226904	0.82897	10.6939	-0.12747	0.421103	0.865252	0.651039
					H 6	A	3	95	98	5.416	26.8268	0.700148	-0.276328	3.34515	0.622313	0.421959	-0.113331	0.625829	4.34515	-0.271382	0.237315	0.426962	0.10614
					H 9	A	3	35	40	6.476	11.7691	0.841602	0.0752054	5.69985	0.948076	0.619082	0.0572785	0.740255	6.69985	-0.0938081	0.321591	0.694687	0.413001
					H 5	A	3	100	100	6.7328	24.8628	0.679255	0.0547138	3.15793	0.59452	0.397127	-0.148041	0.612247	4.15793	-0.310554	0.229145	0.372523	0.058941
					H 4	A	3	90	92	6.276	21.3376	0.790133	-0.0793402	4.65245	0.804028	0.545416	-0.0212847	0.699359	5.65245	-0.175027	0.28674	0.597466	0.29355
					H 7	A	3	45	45	5.876	14.2872	0.843861	0.0829529	5.87267	0.979684	0.625773	0.068743	0.745957	6.87267	-0.0743891	0.328788	0.711023	0.429515
					H 2	A	3	100	98	6.052	28.8311	0.730608	-0.217722	3.77108	0.655341	0.464923	-0.0946685	0.653444	4.77108	-0.252501	0.246801	0.480169	0.165191
					H 3	A	3	85	90	7.492	20.834	0.768382	-0.134113	4.36862	0.762972	0.518321	-0.0538632	0.68596	5.36862	-0.042657	0.276142	0.557663	0.249048
					H 8	A	3	60	65	6.852	12.2728	0.802392	-0.0459683	4.88444	0.838447	0.563017	0.00923687	0.70949	5.88444	-0.137277	0.295389	0.633958	0.330143
					H 10	A	3	35	60	5.788	15.8483	0.835164	0.0536266	5.42109	0.843981	0.605707	0.0791179	0.730498	6.42109	-0.0610265	0.29676	0.700708	0.406927
					H 3	A	4	100	100	5.808	25.87	0.637929	-0.377052	2.78582	0.475968	0.346622	-0.172204	0.582099	3.78582	-0.332273	0.192235	0.309733	-0.00607589
					H 7	A	4	50	50	5.52	17.8627	0.846628	0.0925681	5.88582	0.911747	0.628292	0.0533136	0.74638	6.88582	-0.101381	0.313127	0.697801	0.422196
					H 8	A	4	55	65	5.3	23.3016	0.774628	-0.118929	4.31444	0.73448	0.520724	-0.0373476	0.683265	5.31444	-0.193637	0.2686	0.564287	0.25494
					H 11	A	4	.	0	6.5284	0.0856121	0.909998	0.359422	9.12425	1.44545	0.745362	0.23022	0.820213	10.1243	0.127152	0.419524	0.857894	0.63615
					H 10	A	4	30	55	5.18	16.3519	0.914275	0.381387	9.41734	1.45434	0.753193	0.243676	0.824828	10.4173	0.143012	0.421019	0.865719	0.649147
					H 2	A	4	85	92	6.096	22.7476	0.872369	0.189305	7.17403	1.20314	0.67996	0.112991	0.781993	8.17403	-0.0180356	0.375612	0.774886	0.518215
					H 1	A	4	35	40	5.3016	2.20074	0.857433	0.131512	6.14236	1.00143	0.643704	0.0926821	0.754371	7.14236	-0.0532575	0.333651	0.730461	0.457167
					H 6	A	4	100	99	7.24	23.8052	0.801673	-0.0479781	5.25032	0.94323	0.574715	-0.0352271	0.72415	6.25032	-0.186338	0.320474	0.621702	0.330368
					H 4	A	4	95	92	5.912	27.3808	0.824661	0.0199183	5.44576	0.927857	0.598421	0.0315785	0.731391	6.44576	-0.114321	0.316906	0.673373	0.382719
					H 9	A	4	40	45	6.592	10.3087	0.860132	0.141602	6.42352	1.03583	0.65303	0.114431	0.76257	7.42352	-0.0153033	0.341201	0.75609	0.482807
					H 5	A	4	100	100	5.676	29.8988	0.805302	-0.037757	5.00225	0.877465	0.569302	0.00731638	0.714377	6.00225	-0.139273	0.304944	0.638645	0.337817
					H 2	B	1	90	95	5.868	23.8556	0.68109	-0.309641	1.78478	0.36905	0.291323	0.0111646	0.471567	2.78478	-0.176124	0.15578	0.322203	-0.029798
					H 4	B	1	95	98	5.388	30.4024	0.656081	-0.349954	1.67651	0.340107	0.264789	-0.0158892	0.456005	2.67651	-0.202791	0.145338	0.279016	-0.0675965
					H 9	B	1	30	30	5.764	14.4382	0.746839	-0.183423	2.2132	0.409389	0.373493	0.0946389	0.525301	3.2132	-0.0861321	0.169914	0.459981	0.0952772
					H 7	B	1	55	60	5.572	5.17198	0.720686	-0.237593	1.99805	0.362144	0.337008	0.0594328	0.499756	2.99805	-0.126233	0.153312	0.398673	0.0385269
					H 5	B	1	100	100	5.868	25.2153	0.637075	-0.378286	1.60581	0.343262	0.245757	-0.0157481	0.445339	2.60581	-0.195597	0.146489	0.273572	-0.0808128
					H 1	B	1	40	50	8.46	4.21514	0.732703	-0.213422	2.02793	0.370948	0.347232	0.0873108	0.503467	3.02793	-0.095716	0.156455	0.428395	0.0611781
					H 11	B	1	.	0	6.976	1.69713	0.868269	0.172953	4.81578	0.940811	0.609715	0.221512	0.706563	5.81578	0.0726381	0.319916	0.741162	0.437697
					H 3	B	1	95	98	5.852	31.4096	0.658681	-0.345929	1.69384	0.324681	0.268236	-0.0121752	0.458558	2.69384	-0.198387	0.139667	0.286208	-0.0618925
					H 6	B	1	98	100	6.612	26.8268	0.638558	-0.376142	1.56155	0.295264	0.241485	-0.0213041	0.438446	2.56155	-0.206988	0.128641	0.25456	-0.0930358
					H 8	B	1	75	65	7.768	13.3303	0.728203	-0.222611	2.30189	0.448316	0.369742	0.0374225	0.535088	3.30189	-0.143988	0.183112	0.423748	0.0724597
					H 10	B	1	30	55	5.72	8.14322	0.878426	0.214173	5.24072	0.953899	0.632708	0.238505	0.723785	6.24072	0.0954141	0.322929	0.76628	0.473533
					H 10	B	2	35	55	7.512	12.9778	0.878963	0.21642	5.23023	0.959789	0.632753	0.220769	0.723383	6.23023	0.0665008	0.324276	0.75363	0.464755
					H 3	B	2	88	95	4.588	39.4672	0.64109	-0.372455	1.61709	0.32759	0.24937	-0.0362358	0.447069	2.61709	-0.224214	0.140742	0.247683	-0.0924673
					H 7	B	2	50	45	6.752	14.7303	0.732401	-0.214043	1.982	0.355258	0.342451	0.0951408	0.49774	2.982	-0.0875402	0.150836	0.428888	0.0584802
					H 11	B	2	.	0	4.752	4.97054	0.885292	0.243444	5.40945	1.03407	0.64357	0.252792	0.730074	6.40945	0.109328	0.34082	0.777355	0.490168
					H 2	B	2	98	98	4.748	33.3233	0.637788	-0.377256	1.55616	0.297196	0.240409	-0.0200763	0.437596	2.55616	-0.205287	0.129373	0.255237	-0.0932565
					H 6	B	2	98	100	5.776	22.3448	0.631026	-0.386921	1.56356	0.31422	0.237391	-0.0411184	0.438764	2.56356	0.002187	0.135778	0.233919	-0.106008
					H 5	B	2	95	95	5.052	30.4024	0.642491	-0.370401	1.69521	0.364048	0.258897	-0.0292975	0.458758	2.69521	-0.210759	0.153993	0.274544	-0.0731648
					H 8	B	2	70	65	6.448	21.8412	0.7211	-0.23678	2.19013	0.430207	0.35546	0.0401609	0.522688	3.19013	-0.141117	0.177025	0.411957	0.0570892
					H 9	B	2	50	40	5.4852	10.2583	0.734583	-0.209532	2.17602	0.404919	0.362515	0.0629802	0.521075	3.17602	-0.121662	0.168371	0.426448	0.0695426
					H 1	B	2	25	35	6.08	5.42378	0.732785	-0.213253	2.25017	0.429405	0.368094	0.0531689	0.529431	3.25017	-0.129241	0.176753	0.429584	0.074751
					H 4	B	2	92	98	6.092	21.8915	0.665213	-0.335653	1.87684	0.394958	0.291446	-0.0136311	0.484116	2.87684	-0.192538	0.164912	0.32155	-0.0300801
					H 11	B	3	.	0	5.424	-7.16624	0.895318	0.288394	6.07977	1.09724	0.671571	0.258501	0.752468	7.07977	0.118971	0.354264	0.799836	0.529413
					H 1	B	3	30	35	6.42	4.21514	0.738999	-0.200278	2.14045	0.398718	0.361922	0.0862549	0.516961	3.14045	-0.0954469	0.166221	0.443392	0.0786683
					H 6	B	3	95	98	6.968	22.1433	0.630423	-0.387771	1.61161	0.331658	0.242559	-0.0383794	0.44623	2.61161	-0.22108	0.142241	0.249792	-0.0949602
					H 9	B	3	50	45	7.056	10.0065	0.741642	-0.194658	2.14763	0.394555	0.364218	0.0919346	0.517796	3.14763	-0.0893771	0.164772	0.449208	0.0833618
					H 5	B	3	95	98	5.712	27.3808	0.637167	-0.378153	1.62682	0.336595	0.248197	-0.0366172	0.448552	2.62682	-0.221752	0.144054	0.251852	-0.0908862
					H 4	B	3	95	98	5.356	33.9276	0.630836	-0.387189	1.51006	0.284431	0.230949	-0.0288348	0.430208	2.51006	-0.215863	0.124508	0.236289	-0.108141
					H 7	B	3	55	65	6.084	13.4814	0.70345	-0.270307	1.75047	0.289809	0.300676	0.0628116	0.466733	2.75047	-0.124642	0.126565	0.363221	-0.00238215
					H 2	B	3	95	98	5.288	27.3808	0.642086	-0.370996	1.62236	0.30388	0.250548	-0.0190434	0.447873	2.62236	-0.20194	0.131899	0.270389	-0.0798762
					H 3	B	3	95	100	5.74	23.4023	0.627678	-0.391624	1.53702	0.29696	0.232356	-0.025059	0.434552	2.53702	-0.207131	0.129284	0.249917	-0.100321
					H 8	B	3	60	65	5.424	15.798	0.705145	-0.267186	2.13837	0.413938	0.34088	0.00381806	0.516718	3.13837	-0.181032	0.171478	0.370327	0.025082
					H 10	B	3	35	65	5.956	10.2583	0.781675	-0.101282	2.95682	0.53722	0.454262	0.0974161	0.596515	3.95682	-0.0740997	0.211736	0.546575	0.198719
					H 10	B	4	35	60	6.216	15.3447	0.89269	0.276348	5.94663	1.03844	0.665762	0.239985	0.748321	6.94663	0.0917076	0.341768	0.786082	0.514668
					H 7	B	4	60	65	5.656	18.7692	0.758346	-0.157655	2.16786	0.371275	0.376365	0.12467	0.520138	3.16786	-0.0571516	0.156572	0.477171	0.106781
					H 8	B	4	55	65	5.892	18.7188	0.73097	-0.216981	2.28166	0.436993	0.369727	0.0444597	0.532892	3.28166	-0.137816	0.179316	0.426391	0.0739491
					H 11	B	4	.	0	5.424	0.589213	0.859518	0.139292	4.64835	0.923949	0.596691	0.174823	0.699173	5.64835	0.0110968	0.315994	0.704802	0.402773
					H 3	B	4	90	95	5.508	28.4383	0.631403	-0.386388	1.53059	0.296387	0.233727	-0.0304193	0.433522	2.53059	-0.216834	0.129067	0.23917	-0.10518
					H 2	B	4	95	95	5.776	22.3448	0.659791	-0.344199	1.70026	0.325866	0.269595	-0.0114884	0.459497	2.70026	-0.197758	0.140105	0.2879	-0.0602482
					H 1	B	4	30	40	5.344	11.2655	0.72239	-0.234235	2.11409	0.394431	0.349257	0.03685	0.513866	3.11409	-0.151074	0.164728	0.393326	0.0429096
					H 6	B	4	92	95	5.992	22.8484	0.647011	-0.363708	1.81852	0.395453	0.274602	-0.0602297	0.476236	2.81852	-0.245935	0.165085	0.260853	-0.0720744
					H 4	B	4	92	95	6.572	26.6757	0.657837	-0.34724	1.82533	0.393856	0.281779	-0.031076	0.47717	2.82533	-0.214197	0.164528	0.292911	-0.0508862
					H 9	B	4	40	50	6.276	3.71154	0.710349	-0.257478	2.13045	0.421219	0.343368	0.0173928	0.515791	3.13045	-0.167176	0.17397	0.381512	0.0327997
					H 5	B	4	100	100	5.852	26.9275	0.622893	-0.398255	1.59605	0.310879	0.236425	-0.0347121	0.443834	2.59605	-0.212786	0.134529	0.255145	-0.0954356

## Sheet: Hairy vetch
				Treatment	Experimental run	Replication	14 days termination rating	28 days termination rating	Dry biomass 1 day before termination (t/ha)	Biomass reduction 28 days after termination relative to check treatment	BNDVI	BWDRVI	CIG	CIRE	GBNDVI	GLI	GNDVI	GRVI	NGRDI	NDREI	NDVI	Pan NDVI
				H 2	A	1	90	100	3.92	41.3172	0.902714	0.323363	8.15398	1.25674	0.81246	0.245737	0.912387	9.15398	0.147509	0.385888	0.849871	0.610917
				H 4	A	1	75	88	4.336	32.0615	0.876866	0.207684	7.23728	1.12762	0.684912	0.165131	0.783486	8.23728	0.0567069	0.360536	0.804452	0.543954
Treatment	herbicide			H 9	A	1	65	75	4.396	29.7947	0.792046	-0.0742585	5.39929	0.84945	0.571943	-0.113984	0.729704	6.39929	-0.278499	0.29811	0.566286	0.290975
h1	2,4-D			H 7	A	1	90	100	3.92	44.4654	0.873289	0.193028	9.36418	1.32547	0.66265	0.210582	0.761714	7.39326	0.10858	0.420418	0.803813	0.524783
h2	2,4-D + glufosinate			H 5	A	1	80	85	4.132	28.5354	0.909768	0.358256	8.53302	1.34558	0.735891	0.289705	0.810121	9.53302	0.211335	0.402196	0.87214	0.63875
h3	2,4-D + glyphosate			H 1	A	1	70	85	4.268	31.8726	0.871039	0.183961	6.6378	0.955698	0.666872	0.119779	0.76846	7.6378	-0.02234	0.323341	0.759152	0.496151
h4	Dicamba			H 11	A	1	0	0	3.696	14.7463	0.918905	0.405866	10.5074	1.70725	0.771225	0.273123	0.840094	11.5074	0.208045	0.460516	0.892202	0.686154
h5	Glufosinate			H 3	A	1	75	92	5.072	38.106	0.812181	-0.0178881	5.46874	0.882424	0.589531	-0.00343576	0.732217	6.46874	-0.146522	0.30614	0.656084	0.364349
h6	Glyphosate			H 6	A	1	60	75	3.908	25.1354	0.719683	-0.239559	4.07442	0.65368	0.47051	-0.150939	0.67075	5.07442	-0.306502	0.24633	0.458512	0.15518
h7	Glyphosate + Glufosinate			H 10	A	1	30	55	5.092	12.5425	0.902942	0.324465	8.74909	1.382	0.733736	0.255186	0.813938	9.74909	0.183758	0.408634	0.867888	0.633579
h8	Paraquat			H 8	A	1	85	85	5.628	36.8467	0.854891	0.122144	5.96732	0.898089	0.636986	0.166676	0.748974	6.96732	0.0618584	0.30989	0.77493	0.483061
h9	Thifensulfuron + tribenuron			H 10	A	2	40	55	4.348	11.598	0.911107	0.365056	9.34251	1.47676	0.749471	0.257931	0.823672	10.3425	0.177335	0.424753	0.873429	0.65185
h10	rolling-crimping			H 3	A	2	80	95	4.008	31.8096	0.764134	-0.144205	7.35446	1.0259	0.521015	-0.093259	0.693178	7.56964	-0.25194	0.36754	0.5346	0.235954
h11	check			H 7	A	2	85	95	4.248	49.0618	0.872044	0.187993	6.40027	0.937519	0.661845	0.178145	0.761912	7.40027	0.0585645	0.319153	0.78543	0.510962
				H 11	A	2	0	0	4.224	21.4834	0.911241	0.365742	9.75201	1.58035	0.755238	0.256585	0.829816	10.752	0.187718	0.441396	0.880394	0.662437
				H 2	A	2	85	98	4.748	44.2765	0.895219	0.287938	7.58182	1.17209	0.706758	0.2535	0.791271	8.58182	0.165093	0.3695	0.845866	0.593226
				H 6	A	2	60	70	3.936	24.002	0.814464	-0.0111441	5.54769	0.833022	0.593652	-0.0234578	0.735018	6.54769	-0.175787	0.29404	0.642209	0.35791
				H 5	A	2	80	85	4.1	24.8206	0.902979	0.324648	7.76411	1.14653	0.716613	0.294793	0.795168	8.76411	0.217676	0.364379	0.863399	0.614997
				H 8	A	2	90	95	4.28	39.3653	0.874803	0.199194	6.79546	1.04132	0.673558	0.198834	0.77261	7.79546	0.101319	0.342391	0.810484	0.538775
				H 9	A	2	60	78	4.496	27.6539	0.723126	-0.232779	4.37315	0.726531	0.485011	-0.198154	0.686183	5.37315	-0.360026	0.266467	0.433169	0.147908
				H 1	A	2	70	85	4.02	34.1393	0.863917	0.156007	6.69381	0.988795	0.662532	0.112801	0.769951	7.69381	-0.0161415	0.330834	0.763296	0.495636
				H 4	A	2	75	85	4.268	37.7912	0.836415	0.0577605	5.898	0.916309	0.620682	0.0508452	0.746771	6.898	-0.0875889	0.314202	0.705317	0.421615
				H 11	A	3	0	0	4.104	16.6352	0.898937	0.305305	8.74169	1.38661	0.730295	0.212203	0.81381	9.74169	0.122766	0.40944	0.851503	0.618024
				H 1	A	3	65	88	4.24	32.5022	0.845632	0.0890894	6.10837	0.94824	0.633561	0.0613706	0.753341	7.10837	-0.0801089	0.321629	0.716471	0.439366
				H 6	A	3	55	70	4.272	28.7243	0.86803	0.172011	6.75892	0.972848	0.667319	0.13559	0.771661	7.75892	0.0130406	0.327244	0.776884	0.509324
				H 9	A	3	65	80	4.016	34.8319	0.817571	-0.00184429	5.79788	0.908581	0.60324	-0.0396951	0.74352	6.79788	-0.194537	0.31238	0.641817	0.364595
				H 5	A	3	85	85	4.492	32.0615	0.914081	0.38038	8.37096	1.1977	0.736714	0.316478	0.807154	9.37096	0.236269	0.37455	0.876307	0.642678
				H 4	A	3	80	85	4.432	37.8542	0.874391	0.19751	7.13785	0.986451	0.680819	0.12824	0.78113	8.13785	0	0.330309	0.78113	0.523486
				H 7	A	3	88	100	3.976	38.169	0.904636	0.332719	7.93625	1.36875	0.721211	0.290774	0.798717	8.93625	0.211032	0.356652	0.8641	0.619595
				H 2	A	3	98	100	4.152	35.3356	0.825552	0.0227096	9.3584	1.45835	0.604935	0.0297553	0.856874	9.68475	-0.111067	0.459647	0.683175	0.394324
				H 3	A	3	80	88	4.484	44.4025	0.764393	-0.143594	6.34972	0.752352	0.526004	-0.0774584	0.699122	5.64721	-0.225332	0.273349	0.562385	0.257303
				H 8	A	3	85	95	3.852	33.4467	0.900273	0.311645	7.74414	1.12694	0.714027	0.289765	0.794749	8.74414	0.217697	0.360396	0.863114	0.612495
				H 10	A	3	30	45	4.008	10.4017	0.884938	0.241904	7.48898	1.18723	0.696579	0.217148	0.789229	8.48898	0.131108	0.372496	0.834036	0.575629
				H 3	A	4	75	88	5.02	41.758	0.886984	0.25084	7.60487	1.12759	0.700527	0.163711	0.791772	8.60487	0.0406297	0.36053	0.806459	0.55855
				H 7	A	4	95	95	4.46	38.8616	0.852298	0.112718	6.17474	0.923556	0.64053	0.101311	0.755344	7.17474	-0.029089	0.315902	0.742571	0.463221
				H 8	A	4	90	92	5.08	41.8209	0.906699	0.342883	8.19382	1.19195	0.72756	0.271877	0.803803	9.19382	0.179888	0.373424	0.859423	0.62166
				H 11	A	4	0	0	4.936	-19.3804	0.901641	0.318191	8.72235	1.39311	0.732233	0.226743	0.813474	9.72235	0.137788	0.410571	0.855384	0.622688
				H 10	A	4	35	45	4.088	14.0536	0.913157	0.375588	9.11412	1.34728	0.747848	0.279234	0.820049	10.1141	0.199208	0.4025	0.876132	0.6525
				H 2	A	4	90	100	4.292	47.8655	0.918625	0.404363	9.08477	1.32018	0.751969	0.307157	0.819572	10.0848	0.22523	0.397624	0.881993	0.660749
				H 1	A	4	75	85	4.088	25.5132	0.896246	0.292697	7.64549	1.12085	0.708843	0.232765	0.792649	8.64549	0.12886	0.359149	0.836108	0.587752
				H 6	A	4	65	72	3.488	20.7908	0.891155	0.269401	7.83878	1.15099	0.708391	0.208298	0.796723	8.83878	0.110045	0.365279	0.833675	0.585542
				H 4	A	4	70	85	3.956	30.5503	0.894822	0.286106	8.26751	1.18643	0.719081	0.204724	0.805211	9.26751	0.107517	0.372339	0.840005	0.599532
				H 9	A	4	60	75	3.872	30.7392	0.840143	0.070251	6.16957	0.938984	0.630855	0.044371	0.755189	7.16957	-0.0938834	0.319493	0.71177	0.433968
				H 5	A	4	80	88	3.968	29.8577	0.91034	0.361157	8.4937	1.24892	0.735709	0.286	0.809409	9.4937	0.201313	0.38441	0.869106	0.636264
				H 2	B	1	90	98	4.768	50.6989	0.885239	0.243212	5.62184	1.35875	0.650316	0.21081	0.737596	10.6558	0.0523674	0.309068	0.760585	0.483817
				H 4	B	1	75	90	4.872	34.8319	0.860942	0.14466	5.05786	0.816386	0.613164	0.0940482	0.716628	6.05786	-0.0923435	0.28987	0.668525	0.390373
				H 9	B	1	65	80	5.208	29.1651	0.858429	0.135218	4.9265	0.779477	0.60654	0.100815	0.711254	5.9265	-0.0834954	0.28044	0.667393	0.384669
				H 7	B	1	88	98	5.048	45.5358	0.897101	0.296678	5.8048	1.3258	0.665008	0.300508	0.743747	6.8048	0.171902	0.313511	0.811853	0.532523
				H 5	B	1	75	85	4.988	25.3243	0.910262	0.360758	6.27465	0.956279	0.688561	0.355359	0.758298	7.27465	0.242617	0.323474	0.845385	0.577007
				H 1	B	1	75	95	4.564	38.106	0.882049	0.229472	5.73541	0.913888	0.651336	0.202388	0.741449	6.73541	0.0500918	0.313632	0.763195	0.486497
				H 11	B	1	0	0	5.072	-25.0472	0.903863	0.328943	8.27736	1.22839	0.726691	0.172885	0.805398	9.27736	0.0299045	0.380496	0.815657	0.587535
				H 3	B	1	80	92	4.724	36.2171	0.888799	0.258861	5.77861	0.902451	0.657829	0.257096	0.742885	6.77861	0.121797	0.310927	0.792936	0.51299
				H 6	B	1	70	80	4.584	18.0834	0.902832	0.323932	6.31022	0.965165	0.6837	0.295859	0.759333	7.31022	0.167231	0.325501	0.822162	0.555867
				H 8	B	1	85	90	4.924	42.7654	0.873751	0.194901	5.82343	0.937271	0.647539	0.132292	0.744358	6.82343	-0.0351717	0.319096	0.728252	0.458608
				H 10	B	1	25	50	4.788	8.32389	0.911145	0.365251	8.66613	1.30306	0.73921	0.194769	0.812491	9.66613	0.0534539	0.394501	0.829901	0.609137
				H 10	B	2	40	50	4.464	11.9758	0.886274	0.247727	6.7001	1.04356	0.680446	0.110775	0.770118	7.7001	-0.0640374	0.342874	0.742708	0.494993
				H 3	B	2	80	95	4.832	40.0579	0.832016	0.0433323	4.39905	0.711501	0.56628	0.0359609	0.687454	5.39905	-0.154724	0.364188	0.596138	0.307244
				H 7	B	2	90	100	4.796	40.5616	0.89741	0.298124	5.89175	0.911675	0.667821	0.268277	0.746571	6.89175	0.122802	0.31311	0.796362	0.523774
				H 11	B	2	0	0	4.296	4.10528	0.904842	0.333725	7.7633	1.24341	0.718112	0.193445	0.795151	8.7633	0.0450068	0.383365	0.81113	0.57685
				H 2	B	2	95	100	3.704	46.921	0.881899	0.228831	5.62581	0.913664	0.647879	0.212616	0.737733	6.62581	0.0622232	0.313579	0.764846	0.484864
				H 6	B	2	65	75	4.532	26.7095	0.888883	0.259232	5.93152	0.912611	0.662379	0.229297	0.747842	6.93152	0.0833454	0.313331	0.782419	0.509245
				H 5	B	2	75	80	4.356	23.3094	0.914806	0.384156	6.7252	1.05116	0.703666	0.361992	0.770779	7.7252	0.255364	0.344512	0.857385	0.599077
				H 8	B	2	90	92	3.972	44.4025	0.915767	0.389194	6.98538	1.09339	0.710575	0.359294	0.777416	7.98538	0.256598	0.353459	0.86205	0.608645
				H 9	B	2	60	80	4.272	33.0689	0.870031	0.179935	5.97467	1.01	0.648972	0.0804742	0.749206	6.97467	-0.0980153	0.335549	0.7028	0.441532
				H 1	B	2	75	88	4.144	32.3763	0.863889	0.1559	5.50938	0.935075	0.630457	0.100076	0.733666	6.50938	-0.0744008	0.318586	0.69733	0.423516
				H 4	B	2	80	88	4.26	35.1467	0.877573	0.210618	6.15987	1.05925	0.659927	0.118106	0.754898	7.15987	-0.0524118	0.346246	0.731425	0.470599
				H 11	B	3	0	0	4.5	-4.08009	0.903999	0.329604	8.4616	1.23646	0.729938	0.126215	0.808825	9.4616	-0.0359861	0.38204	0.796008	0.575185
				H 1	B	3	70	85	5.228	36.0282	0.884342	0.239324	6.04984	1.02593	0.662199	0.1559	0.751548	7.04984	-0.0137097	0.339045	0.74552	0.482562
				H 6	B	3	65	75	4.896	19.5315	0.869178	0.176545	5.4776	0.856943	0.633497	0.125153	0.732534	6.4776	-0.0483934	0.299951	0.709285	0.43426
				H 9	B	3	65	85	4.496	28.0317	0.886708	0.249629	6.83577	1.1988	0.683973	0.112835	0.773647	7.83577	-0.0583378	0.374766	0.74912	0.502517
				H 5	B	3	85	85	4.756	21.3575	0.911227	0.365673	6.86749	1.12759	0.704226	0.314302	0.774457	7.86749	0.191887	0.36053	0.841317	0.587639
				H 4	B	3	75	85	3.744	37.4134	0.837235	0.0604873	5.00783	0.853793	0.593572	0.0116576	0.714605	6.00783	-0.174119	0.299178	0.617293	0.340774
				H 7	B	3	90	95	3.62	41.1283	0.915744	0.389071	6.76453	1.02336	0.705361	0.36366	0.771807	7.76453	0.256447	0.338485	0.858361	0.601295
				H 2	B	3	88	98	3.9	44.8432	0.901769	0.318805	6.36269	1.00036	0.68425	0.311022	0.760842	7.36269	0.197063	0.333414	0.833009	0.564242
				H 3	B	3	75	90	4.116	39.4912	0.784325	-0.0944994	6.34965	0.683606	0.510842	-0.057456	0.662658	6.97461	-0.244739	0.254734	0.498817	0.206162
				H 8	B	3	88	95	4.476	33.0689	0.897479	0.298448	6.34289	0.975328	0.680367	0.284068	0.760275	7.34289	0.163898	0.327805	0.821774	0.552738
				H 10	B	3	20	35	4.012	8.57575	0.894795	0.285982	7.55948	1.13099	0.705971	0.162663	0.790784	8.55948	0.0177451	0.361225	0.79734	0.556289
				H 10	B	4	35	55	4.944	12.8573	0.900698	0.313671	7.64856	1.19437	0.712518	0.149989	0.792715	8.64856	-0.0130512	0.373898	0.787815	0.554539
				H 7	B	4	88	97	4.66	43.2061	0.840322	0.0708562	6.63875	0.76027	0.584763	0.0611235	0.701763	5.70608	-0.120683	0.275433	0.634846	0.346461
				H 8	B	4	85	90	4.396	34.0133	0.828138	0.0308781	4.692	0.760781	0.575182	0.021642	0.701135	5.692	-0.159722	0.275567	0.609691	0.322603
				H 11	B	4	0	0	4.82	-8.4876	0.894215	0.283317	7.4339	1.20329	0.702975	0.139176	0.787999	8.4339	-0.0197557	0.375642	0.780392	0.541113
				H 3	B	4	80	95	3.944	38.232	0.744908	-0.187626	7.6547	0.608696	0.451203	-0.0930633	0.623409	7.6842	-0.280639	0.233333	0.415456	0.116607
				H 2	B	4	95	100	4.624	42.3876	0.825074	0.0212111	4.65506	0.908613	0.571488	0.0110004	0.699477	9.85716	-0.171658	0.312387	0.599842	0.313368
				H 1	B	4	75	80	4.748	29.1651	0.913367	0.376674	6.81822	1.16604	0.704762	0.32126	0.773197	7.81822	0.195155	0.368297	0.841391	0.58816
				H 6	B	4	65	75	4.828	20.8538	0.897736	0.29965	6.33434	0.980769	0.680344	0.263376	0.760029	7.33434	0.129376	0.329032	0.80978	0.543997
				H 4	B	4	80	90	4.292	30.1725	0.885375	0.243805	6.12417	1.00585	0.665051	0.187868	0.753821	7.12417	0.0339922	0.334631	0.768131	0.501161
				H 9	B	4	60	80	4.692	25.1354	0.853076	0.115532	5.46308	0.93211	0.62073	0.0642002	0.732014	6.46308	-0.109629	0.317897	0.676689	0.4017
				H 5	B	4	75	80	3.58	24.4428	0.909361	0.356199	6.75475	1.12011	0.700067	0.322398	0.771553	7.75475	0.207231	0.358997	0.843859	0.58591

## Sheet: Rapeseed
				Treatment	Experimental run	Replication	14 days termination rating	28 days termination rating	Dry biomass 1 day before termination	Biomass reduction 28 days after termination relative to check treatment	BNDVI	BWDRVI	CIG	CIRE	GBNDVI	GLI	GNDVI	GRVI	NGRDI	NDREI	NDVI	Pan NDVI
				H 2	A	1	75	85	3.468	23.7951	0.745411	-0.186534	3.95776	0.684732	0.484158	-0.0777165	0.664303	4.95776	-0.234864	0.251947	0.508827	0.195386
				H 4	A	1	30	35	3.672	5.83319	0.805648	-0.036775	5.04072	0.636574	0.570871	0.0289425	0.715938	6.04072	-0.106061	0.24144	0.604721	0.353177
				H 9	A	1	55	60	3.548	4.49938	0.754143	-0.167215	4.6061	0.573007	0.516835	-0.12131	0.697249	5.6061	-0.277063	0.222699	0.520795	0.224262
				H 7	A	1	70	75	3.904	11.4352	0.76658	-0.103562	4.46949	0.650355	0.520955	-0.0397575	0.690857	5.46949	-0.18131	0.245384	0.582512	0.266804
Treatment	herbicide			H 5	A	1	50	55	4.64	12.4133	0.825557	0.0227246	4.92093	0.70474	0.581717	0.0709504	0.711021	5.92093	-0.0780095	0.302821	0.670185	0.368063
h1	2,4-D			H 1	A	1	50	50	5.16	3.69909	0.792667	-0.0725991	4.52671	0.612759	0.542501	-0.000266828	0.693567	5.52671	-0.153212	0.234526	0.604602	0.296167
h2	2,4-D + glufosinate			H 11	A	1	.	0	4.564	-2.7921	0.86144	0.146545	5.28593	0.826772	0.650522	0.095732	0.75855	7.2833	0.0470489	0.292479	0.777839	0.496223
h3	2,4-D + glyphosate			H 3	A	1	70	88	2.692	26.1071	0.737477	-0.156382	4.0562	0.627642	0.482721	-0.0975507	0.66976	5.0562	-0.250492	0.238861	0.503788	0.191295
h4	Dicamba			H 6	A	1	65	70	4.072	9.03432	0.747535	-0.181901	4.34614	0.640603	0.502043	-0.104024	0.684848	5.34614	-0.257072	0.242597	0.519181	0.213578
h5	Glufosinate			H 10	A	1	45	40	3.444	6.09995	0.823023	0.0148231	5.41816	0.796294	0.596314	0.0820544	0.730391	6.41816	-0.0354965	0.284768	0.71339	0.408289
h6	Glyphosate			H 8	A	1	85	90	5.2	26.6406	0.77519	-0.117543	4.42843	0.652208	0.525721	-0.0287055	0.688882	5.42843	-0.177212	0.245911	0.582819	0.270306
h7	Glyphosate + Glufosinate			H 10	A	2	45	45	3.504	12.3244	0.827627	0.0292565	5.33292	0.568473	0.557683	0.0583433	0.727257	6.33292	-0.0834948	0.258636	0.645281	0.389955
h8	Paraquat			H 3	A	2	70	80	3.432	21.3943	0.722927	-0.233175	3.76469	0.590788	0.459116	-0.125515	0.65306	4.76469	-0.287719	0.228034	0.44987	0.142774
h9	Thifensulfuron + tribenuron			H 7	A	2	75	80	2.524	14.1917	0.771297	-0.127081	4.53565	0.674109	0.526993	-0.0490627	0.693986	5.53565	-0.197314	0.252087	0.575473	0.266445
h10	rolling-crimping			H 11	A	2	.	0	3.28	2.72097	0.825631	0.0229562	5.4175	0.681933	0.557382	0.0670622	0.730367	6.4175	-0.0635228	0.254269	0.699288	0.400267
h11	check			H 2	A	2	85	88	4.12	18.8156	0.747432	-0.159382	4.0353	0.624786	0.489054	-0.0693245	0.668616	5.0353	-0.221841	0.238033	0.524585	0.208483
				H 6	A	2	60	65	3.692	14.2806	0.745495	-0.186352	4.34639	0.639893	0.500545	-0.119967	0.68486	5.34639	-0.276868	0.242394	0.503455	0.20256
				H 5	A	2	50	60	3.584	9.92353	0.841252	0.0740131	5.17756	0.820173	0.602444	0.104863	0.721354	6.17756	-0.0420278	0.283826	0.700565	0.404323
				H 8	A	2	85	90	2.712	20.9497	0.754322	-0.166812	4.27603	0.668502	0.504236	-0.0737744	0.681327	5.27603	-0.224727	0.250516	0.539151	0.22775
				H 9	A	2	50	60	3.06	5.92211	0.745785	-0.185722	4.5034	0.612874	0.506793	-0.132716	0.692468	5.5034	-0.288437	0.234559	0.504871	0.207482
				H 1	A	2	60	55	2.932	7.87836	0.786875	-0.0878936	4.90481	0.766521	0.552041	0.00133389	0.710347	5.90481	-0.126786	0.27707	0.64132	0.327001
				H 4	A	2	35	40	2.82	6.63347	0.801239	-0.0491905	5.0419	0.642802	0.567573	0.020778	0.715986	6.0419	-0.111851	0.223921	0.656728	0.42314
				H 1	A	3	45	45	3.384	8.5008	0.776592	-0.114066	4.21645	0.55261	0.518082	-0.0285401	0.678273	5.21645	-0.187501	0.216488	0.562281	0.251854
				H 6	A	3	65	70	3.1	13.0357	0.739827	-0.198524	4.09554	0.602045	0.486117	-0.123427	0.671891	5.09554	-0.28603	0.231374	0.477658	0.176967
				H 9	A	3	35	40	3.816	8.85648	0.76171	-0.149878	4.79881	0.546989	0.529391	-0.127534	0.705831	5.79881	-0.285806	0.214759	0.526169	0.235956
				H 5	A	3	60	60	3.692	13.3914	0.808587	-0.0283503	4.48988	0.704837	0.552808	0.0590372	0.691828	5.48988	-0.0892497	0.268472	0.685937	0.32816
				H 4	A	3	45	40	3.532	6.98915	0.789804	-0.0802099	4.79546	0.631693	0.5504	-0.00843805	0.705686	5.79546	-0.150171	0.240033	0.621363	0.31275
				H 7	A	3	65	75	3.428	9.92353	0.83793	0.0628081	5.44037	0.618763	0.657472	0.11614	0.731196	6.44037	-0.00786919	0.236281	0.745371	0.23415
				H 11	A	3	.	0	3.76	3.61017	0.840986	0.0731089	5.47239	0.638926	0.611763	0.135197	0.732348	6.47239	0.0180352	0.242116	0.68472	0.214785
				H 2	A	3	85	85	2.62	24.6843	0.729259	-0.220469	3.88586	0.604469	0.469252	-0.101597	0.660203	4.88586	-0.255784	0.232089	0.486589	0.171921
				H 3	A	3	70	90	3.712	28.5079	0.718786	-0.241309	3.73625	0.585355	0.454811	-0.108838	0.65134	4.73625	-0.262975	0.226412	0.468636	0.151704
				H 8	A	3	85	80	2.78	30.3752	0.762151	-0.148851	4.33976	0.67119	0.512572	-0.0527093	0.68453	5.33976	-0.200584	0.25127	0.560971	0.247268
				H 10	A	3	40	35	3.72	9.21216	0.798138	-0.0577672	4.70287	0.575864	0.553263	0.0393859	0.701621	5.70287	-0.0942896	0.223562	0.650356	0.333803
				H 3	A	4	70	85	3.812	18.8156	0.723115	-0.2328	3.70439	0.560682	0.456393	-0.110797	0.649393	4.70439	-0.270731	0.218958	0.459436	0.14702
				H 7	A	4	65	70	3.384	11.9687	0.767096	-0.13719	4.37787	0.609531	0.517741	-0.0448291	0.686416	5.37787	-0.193199	0.233579	0.568625	0.25569
				H 8	A	4	85	85	3.064	20.4161	0.750442	-0.175491	4.25498	0.629893	0.500528	-0.0881608	0.680255	5.25498	-0.241719	0.239513	0.524835	0.216188
				H 11	A	4	.	0	3.38	-7.06029	0.820492	0.00702741	4.98349	0.616549	0.580115	0.0832222	0.71361	5.98349	-0.0488368	0.235634	0.688778	0.379292
				H 10	A	4	40	45	3.544	7.07807	0.821867	0.011249	5.28988	0.662995	0.591393	0.0777367	0.725647	6.28988	-0.0460231	0.248966	0.703105	0.39754
				H 2	A	4	85	85	2.64	27.263	0.745263	-0.186857	4.06048	0.604205	0.488573	-0.084558	0.669993	5.06048	-0.239789	0.232011	0.512549	0.200595
				H 1	A	4	55	50	3.42	8.0562	0.752418	-0.171088	3.98132	0.52129	0.490279	-0.0613793	0.665626	4.98132	-0.218081	0.206755	0.523542	0.208634
				H 6	A	4	65	65	2.784	12.2355	0.722355	-0.234306	3.88967	0.570698	0.464436	-0.120464	0.660423	4.88967	-0.275266	0.222001	0.470731	0.15903
				H 4	A	4	35	45	3.684	9.92353	0.814103	-0.0122165	5.43254	0.722475	0.58991	0.039924	0.730913	6.43254	-0.0856182	0.265374	0.688373	0.386476
				H 9	A	4	45	50	2.252	8.23404	0.743465	-0.190745	4.43359	0.520815	0.502425	-0.139611	0.689132	5.43359	-0.298137	0.206606	0.492099	0.196477
				H 5	A	4	65	65	2.712	12.769	0.823521	0.0163687	4.63134	0.686258	0.56942	0.0714424	0.698402	5.63134	-0.0860441	0.25547	0.651509	0.346466
				H 2	B	1	80	85	2.656	18.4599	0.516343	-0.522631	5.0691	0.450805	0.347952	-0.387905	0.717079	6.0691	-0.444308	0.183942	0.400312	0.0460331
				H 4	B	1	40	40	3.264	3.52125	0.598466	-0.430523	7.98069	0.495566	0.467836	-0.388457	0.799613	8.98069	-0.391151	0.198578	0.59436	0.23688
				H 9	B	1	45	50	3.672	7.52267	0.537656	-0.50085	5.53132	0.404395	0.375715	-0.392964	0.734442	6.53132	-0.44836	0.16819	0.42654	0.0777123
				H 7	B	1	65	75	3.444	8.32296	0.541686	-0.496578	5.84735	0.452708	0.385691	-0.383055	0.745137	6.84735	-0.419949	0.184575	0.47329	0.1106
				H 5	B	1	55	60	2.968	12.3244	0.572623	-0.462019	7.43705	0.496306	0.438554	-0.385856	0.788069	8.43705	-0.378935	0.198816	0.583333	0.209597
				H 1	B	1	50	45	3.604	4.85506	0.544116	-0.493978	6.59952	0.434307	0.401712	-0.396845	0.767429	7.59952	-0.409701	0.178411	0.521786	0.148717
				H 11	B	1	.	0	3.428	2.27636	0.695406	-0.284841	13.3929	0.809357	0.601106	-0.396259	0.87007	14.3929	-0.342008	0.288093	0.751766	0.437978
				H 3	B	1	65	80	2.492	23.7062	0.537554	-0.500957	5.55902	0.459356	0.376245	-0.395417	0.735415	6.55902	-0.451061	0.186779	0.4255	0.0774435
				H 6	B	1	60	68	3.156	13.4803	0.582283	-0.450544	6.88583	0.530645	0.438015	-0.387579	0.774923	7.88583	-0.420227	0.209688	0.525977	0.175473
				H 8	B	1	80	88	3.552	28.9525	0.56102	-0.47536	6.79083	0.493342	0.418873	-0.388033	0.77249	7.79083	-0.402167	0.197864	0.537222	0.169168
				H 10	B	1	45	40	3.252	10.6349	0.621568	-0.400073	8.35376	0.617399	0.492222	-0.356581	0.806833	9.35376	-0.340775	0.235883	0.642793	0.283927
				H 10	B	2	50	45	2.456	6.98915	0.690277	-0.293881	11.9572	0.870863	0.586778	-0.380459	0.856704	12.9572	-0.351101	0.303345	0.723107	0.407351
				H 3	B	2	70	85	3.284	20.4161	0.560115	-0.476381	6.18074	0.515615	0.407243	-0.400153	0.755523	7.18074	-0.451108	0.204966	0.461811	0.117703
				H 7	B	2	65	70	3.648	11.613	0.575285	-0.458891	6.94579	0.530962	0.433215	-0.398725	0.776431	7.94579	-0.430241	0.209787	0.519846	0.168643
				H 11	B	2	.	0	2.724	0.0533523	0.672216	-0.324365	11.418	0.733385	0.566728	-0.404894	0.850946	12.418	-0.391607	0.268306	0.688909	0.369166
				H 2	B	2	80	85	3.744	22.2835	0.550072	-0.487525	6.21836	0.482864	0.399778	-0.404099	0.756642	7.21836	-0.447102	0.194479	0.467793	0.116452
				H 6	B	2	55	68	3.548	14.1917	0.568279	-0.46707	6.62816	0.512564	0.422094	-0.394155	0.768201	7.62816	-0.428971	0.204	0.505963	0.153116
				H 5	B	2	50	60	3.028	8.85648	0.560114	-0.476382	6.82102	0.492914	0.418622	-0.390554	0.773269	7.82102	-0.404433	0.197726	0.536673	0.16868
				H 8	B	2	80	85	3.536	18.9045	0.551067	-0.486435	5.78597	0.489987	0.391985	-0.37879	0.743128	6.78597	-0.424453	0.196783	0.465506	0.110177
				H 9	B	2	40	50	3.328	8.23404	0.556444	-0.480493	6.005	0.443522	0.400819	-0.401057	0.750156	7.005	-0.456838	0.181509	0.446247	0.104591
				H 1	B	2	50	50	2.44	11.4352	0.544779	-0.493265	6.73445	0.435869	0.404519	-0.414429	0.771022	7.73445	-0.436893	0.178938	0.503854	0.140321
				H 4	B	2	30	35	3.4	9.21216	0.576853	-0.457037	7.47403	0.451297	0.44263	-0.403889	0.788897	8.47403	-0.417954	0.184105	0.553416	0.194856
				H 11	B	3	.	0	2.936	-1.9029	0.743081	-0.191572	16.7973	1.09107	0.661707	-0.38544	0.893602	17.7973	-0.306883	0.352975	0.80841	0.527271
				H 1	B	3	55	55	3.888	4.1437	0.613692	-0.410714	9.12603	0.636058	0.494602	-0.403707	0.820241	10.126	-0.390988	0.241291	0.63191	0.279012
				H 6	B	3	60	70	2.72	11.613	0.57509	-0.459122	6.82374	0.520145	0.43104	-0.410283	0.773339	7.82374	-0.455384	0.206395	0.490797	0.149987
				H 9	B	3	35	45	3.396	10.8127	0.585344	-0.446835	7.1033	0.505621	0.444083	-0.416491	0.780299	8.1033	-0.464613	0.201795	0.495223	0.161066
				H 5	B	3	50	55	3.824	12.2355	0.590793	-0.440143	7.81322	0.552694	0.459108	-0.395563	0.796193	8.81322	-0.403103	0.216514	0.578881	0.221434
				H 4	B	3	35	40	3.608	5.0329	0.585168	-0.447049	8.04599	0.478538	0.457469	-0.4039	0.800916	9.04599	-0.401733	0.193073	0.588552	0.226053
				H 7	B	3	65	75	3.264	13.2136	0.554761	-0.482364	6.39191	0.475654	0.406811	-0.397389	0.761675	7.39191	-0.431971	0.192133	0.491378	0.134626
				H 2	B	3	80	80	3.252	20.5051	0.571884	-0.462883	6.97919	0.515794	0.430938	-0.405714	0.777263	7.97919	-0.437818	0.205022	0.514544	0.163999
				H 3	B	3	65	85	3.74	24.7733	0.536098	-0.502487	5.69814	0.456415	0.378079	-0.400085	0.740197	6.69814	-0.451269	0.185805	0.433844	0.293541
				H 8	B	3	85	88	3.896	23.1727	0.542856	-0.495328	5.91569	0.480814	0.388026	-0.389673	0.747337	6.91569	-0.429348	0.193813	0.468229	0.109213
				H 10	B	3	45	45	3.98	7.07807	0.592939	-0.437476	8.10983	0.510861	0.464866	-0.380863	0.802173	9.10983	-0.361568	0.203461	0.620605	0.250454
				H 10	B	4	50	45	2.876	8.85648	0.738615	-0.20109	16.2993	1.03203	0.655428	-0.377867	0.890706	17.2993	-0.292961	0.340376	0.808794	0.522236
				H 7	B	4	75	75	2.76	12.5022	0.672197	-0.324395	11.2581	0.805717	0.565423	-0.387634	0.849149	12.2581	-0.360831	0.28717	0.704034	0.378079
				H 8	B	4	85	85	3.452	26.8184	0.641668	-0.371608	8.6072	0.724471	0.512446	-0.392755	0.811449	9.6072	-0.426957	0.265912	0.588316	0.264577
				H 11	B	4	.	0	3.536	3.16557	0.724682	-0.229684	15.3595	0.956746	0.638323	-0.409024	0.88479	16.3595	-0.366472	0.323581	0.767026	0.478628
				H 3	B	4	70	85	3.592	18.1042	0.560896	-0.4755	6.42852	0.488256	0.412497	-0.412634	0.76271	7.42852	-0.46241	0.196224	0.463917	0.122253
				H 2	B	4	85	85	3.812	19.1713	0.577656	-0.456083	7.38653	0.536676	0.442021	-0.418649	0.786929	8.38653	-0.449857	0.211567	0.521787	0.17565
				H 1	B	4	50	50	4.44	4.94398	0.611326	-0.413858	8.90481	0.572816	0.490119	-0.416049	0.816595	9.90481	-0.422085	0.222642	0.602004	0.38954
				H 6	B	4	60	75	3.504	16.148	0.5653	-0.470494	6.39473	0.510044	0.415487	-0.405984	0.761755	7.39473	-0.456556	0.203201	0.467942	0.126511
				H 4	B	4	35	45	3.936	4.67722	0.574134	-0.460247	7.74588	0.446856	0.444169	-0.411467	0.794785	8.74588	-0.416987	0.182625	0.565071	0.202807
				H 9	B	4	40	50	3.244	7.87836	0.553025	-0.484282	6.05019	0.456958	0.398944	-0.407256	0.751559	7.05019	-0.462245	0.185985	0.443327	0.421563
				H 5	B	4	60	65	4.008	10.0124	0.566689	-0.468901	7.09169	0.494917	0.428407	-0.390539	0.780019	8.09169	-0.398532	0.19837	0.553571	0.185173
